# Supplementary material for: Fungal Community Composition at the Last Remaining Wild Site of Yellow Early Marsh Orchid (Dactylorhiza incarnata ssp. ochroleuca)
Source: Microorganisms. 2023 Aug 21;11(8):2124. doi: 10.3390/microorganisms11082124 (PMC10459220; doi:10.3390/microorganisms11082124)
Supplement: Supplementary file 1 [file microorganisms-11-02124-s001.zip]

Archive with 1 entries (1 files):
- microorganisms-2517897-supplementary.pdf
